# Supplementary material for: Functional prediction of proteins from the human gut archaeome
Source: ISME Commun. 2024 Jan 10;4(1):ycad014. doi: 10.1093/ismeco/ycad014 (PMC10939349; doi:10.1093/ismeco/ycad014)
Supplement: Supp_Tab_1_ycad014 [file supp_tab_1_ycad014.xlsx]

## Sheet: Sheet1
Table 1. The summary of annotations provided by trRosetta, AlphaFold2.0-based ProFunc report, and DeepFRI for unique archaeal proteins
Cluster	trRosetta-based		AF-based			Sequence-based		Representative sequence
	trRosetta annotation	Confidence	ProFunc annotation, 3D based	BLAST annotation	DeepFri, structure-based GO term predictions	KEGG KO	KEGG description
u4	6A6L - Nuclease-sensitive element-binding protein 1, Crystal structure of the cold shock domain of YB-1 in complex with m5C RNA	low	1wfq - UNR protein, Solution structure of the first cold-shock domain of the human kiaa0885 protein (unr protein)	BLAST - Anaphase-promoting complex, cyclosome, subunit, Tetratricopeptide repeat protein OS=Sphingobacteriales	NA	K22406	thymine dioxygenase	>u4 MIKKVNLYSLIEDILNKKNKQKEADIHAYLVYTIRKRHNWNIDENLEYKIEKTSFDLDNEDYFTIEKHLHHLWEEYLYKNQELKKGVIVSVLPNKKAGFIRCDEYPGNLYFSMNEFKHNITLAKTDQNVTFYEADGFDKKKNKQVKNAVNIYLNGG
	=> RNA BINDING PROTEIN/RNA		1x65 - UNR protein, Solution structure of the third cold-shock domain of the human kiaa0885 protein (unr protein)
u27	6F1T - ARP1 actin related protein, Cryo-EM structure of two dynein tail domains bound to dynactin and BICDR1	low	A0ne(A) - Alphafold v2.0 prediction for golgin subfamily a member 6-like protein 22 (h0ym25)	BLAST - Phosphoserine phosphatase	intracellular organelle	K04402	growth arrest and DNA-damage-inducible protein	>u27 MTELLEELEQKRQLHNTEAEKHRRVRDELNEKTREWVEKRDALNAKVRELVDQAAKHRESRDQLNVKVREAKEERDKWNKVVNELNEKVTKVKKDNLPKNGPPISKLKKELKNLEFKHMTSTLSKDKEQELIDQMGELQAQIREREKAYDQNEEIKDAVKELREAKEQAESHHKAVSECAEKAQTEHDAMIGLYEQADALRKEADGAQESFIANKLNADEEHKKHIENIRQVHDYDKIIAGMRQKARKAKKKEDESSAKEEAEKIFEKFKAGEKLSTDDLMALQKSGYL
	6ZNM - ARP1 actin related protein, The pointed end complex of dynactin bound to BICDR1
	=> STRUCTURE/MOTOR protein
u22	2Y7H - Type 1 restriction-modification enzyme EcoKI specificity subunit, Atomic model of the DNA-bound methylase complex from the Type I restriction-modification enzyme EcoKI (M2S1)	very high	1yf2 - Type I restriction-modification enzyme, S subunit, Three-dimensional structure of DNA sequence specificity (s) subunit of a type i restriction-modification enzyme and its functional implications	BLAST - Restriction endonuclease subunit S, Methylase_S domain-containing protein	NA	K04966	transient receptor potential cation channel su...	>u22 MTTMKHIKYNQYKNSNIYWVGDIPSHWEKIPVKHHFFSKKQVAGILADDYQRLALTLNGVIKRSKEDAEGLQPEKFETYQIVRKNSLIFKLIDLENIKTSRVGLSKYDGLVSPAYITLSSNGDILPAYAENYFLNMWYEHIR
	1YF2 - Type I restriction-modification enzyme, S subunit		2y7c - TYPE-1 RESTRICTION ENZYME ECOKI SPECIFICITY PROTEIN, Atomic model of the ocr-bound methylase complex from the type i restriction-modification enzyme ecoki (m2s1). Based on fitting into em map 1534
	=> DNA BINDING/HYDROLASE REGULATOR
u25	4LS3 - Nickel (III) ABC transporter, periplasmic iron-binding protein, THE crystal STRUCTURE OF HELICOBACTER PYLORI CEUE(HP1561)/NI-HIS COMPL	high	1xdz - Methyltransferase gidB, Crystal structure of gram_positive Bacillus subtilis glucose inhibited division protein b (gidb), structural genomics, mcsg	BLAST - Fe/B12 periplasmic-binding domain-containing protein, ABC transporter substrate-binding protein	membrane	K07409	cytochrome P450 family 1 subfamily A2	>u25 MTYNSSWNKEKIDGYYQKIINREGWDKMKCIEDKKVFFISNDIVGGIRSVIGAMCFMSFAEGDYSSENVVKMVNDYNKIANTSFNPNLIISY
	6B2Y - Solute-binding periplasmic protein of iron/siderophore ABC transporter, Apo YiuA Crystal Form 2
	=> TRANSPORT PROTEIN/METAL TRANSFER
u8	3JC9 -PilA, Architectural model of the type IV a pilus machine in a non-piliated state	low	1oed - Acetylcholine receptor subunit alpha, Structure of acetylcholine receptor pore from electron images	BLAST - Type II secretion system F family protein	transmembrane transporter activity, transmembrane transport, integral component of membrane	K11247	endophilin-A	>u8 MINPYKLMNEAPTVIGMMSVVLSSGGSFEMAVRDVSENGPVLMRTLFNDITMDADCREEPYIKENINRMLVTLPAEAAPFRRSMSLMMAASESLDLNERRSMMRDAESIVLKGLKEIGDAYSSSLSSPCTLIFGLGIMLPMILISILPMLNLGGQFAVKALDSNVITMVILVFIPAVVASMIVFMRRKNPFIISESSMSDITYLLPMLLTIPLFMIFERNGVERADSIAYSCVVSGVLSSMVMMRKINSESKRRRDEALLMDAMFELGNRLSMGDNFDIALISSFSARKDMAHITEKMKRELVLCRGDVASAIRTVLNPISRFMSDSYCDVFNASNKDIRDAGRLATSIAHQLQDQDSVRKDIGNRLKSMLDMMTGTASVFAPLILAMSVVMLGP…
	=> MOTOR PROTEIN		2bg9 - ACETYLCHOLINE RECEPTOR PROTEIN, ALPHA CHAIN, Refined structure of the nicotinic acetylcholine receptor at 4a resolution
u24	6S24 - Polypeptide N-acetylgalactosaminyltransferase, Crystal structure of the TgGalNAc-T3 in complex with UDP, manganese and the peptide 3	very high	2z87(A) - Chondroitin synthase, Crystal structure of chondroitin polymerase from escherichia coli strain k4 (k4cp) complexed with udp-galnac and udp	BLAST - Glycosyltransferase OS=Coprobacillus sp. AM28-15LB	transferase activity, organic substance metabolic process, cytoplasm	K20438	validoxylamine A glucosyltransferase	>u24 MNKLKASVIVPTYNRKKLLNYTLESLSKQTMNKEEYEIIICDDGSNDNTFELIRKYEKMMNIKYCYHTHDSFRVALTRNMGINIARGEICIFIDSGMIACTNFVEEHYKEHKKFENKCVVLGNILGFKTNVENENKLKLLCNLNDLDYSFKKISLKEEFRDEREITINHIGKDMRIWPAPWIYFWSGNISVRKDELEEVGLFDENYIGWGGEDTDLGIRLYLKGLRYVYSDNAQAIHYPHPQTSINKEEFQNRVIQRKKSLCKKYSSKVPEMKFWLQIGSTGLNNFLFDNNVIK
	=> TRANSFERASE		6p61 - Glycosyltransferase, Structure of a glycosyltransferase from leptospira borgpetersenii serovar hardjo-bovis (strain jb197)
u21	5AX7 - Pyruvyl transferase 1, yeast pyruvyltransferase Pvg1p	medium	6x1l - WbbZ protein, The crystal structure of a functional uncharacterized protein kp1_0663 from klebsiella pneumoniae subsp. Pneumoniae ntuh-k2044	BLAST - Polysaccharide pyruvyl transferase	heterocyclic compound binding, ion binding, organic substance metabolic process, cytoplasm	K18405	tudor domain-containing protein 1/4/6/7	>u21 MKKIGILTLLYQNYNYGGTLQAYALTKYLCLNGYDARGILYNGNDNIVYPTNKDKLQQYSKREILKKVYQKFESKVNNKKIERLIVERKELFLDFQKRYIPVSPIYNDVDLPRVENEFDFFISGSDQVWNPNCAFGLFLQTFVKNNRKKISYAASISRNSLSTYEAEKLIPCINQFQFCSVREKTAKKILQDNGILDVEVVLDPTFLLTCEQWNEIIPDKVEEEKYVLAYFFSDSKKYRSKIQEFCRKKNLKLYYIPYAKQEYVSTDAEGDGIQQEQVGPLEFLRLIRDAEIVFTDSFHGVALSINLEKEFIVFERDSHNSNASMNSRIYDILKLFNLEDRLISGLDSFLFL
	=> TRANSFERASE		5jlb(A) - Histone-lysine N-methyltransferase SETD2, Crystal structure of setd2 bound to histone h3.3 k36i peptide
u1	NO HIT	high	1dfm - ENDONUCLEASE BGLII, Crystal structure of restriction endonuclease bglii complexed with DNA 16-mer	NA	heterocyclic compound binding, ATP binding, nitrogen compound metabolic process	K20411	proline-rich protein 5	>u1 MNIDYEIVESAKTESTELKNKRYHLDYVGKTKDKIYIHMEFQARVPTKKELQRIFAYAALLHEYTGWFVETYIICVQAISKDPIIHQYSKDNVFKIKIISLKNIDGNEKINSISKKIENNEKLTRTEILALKLMPFTSYNETTEEITLKTAQLTNKITTLTMDELNNIKYIQQAVCSKVIKTEHQQPIMEEIKMRNTLYDQARKEGIKEGIKEGKTEGINIGENKKETEIKNEITTLIQKGKLPQDTLNQLNSLKM
u2	NO HIT	low	5ldy - Ig domain protein group 1 domain protein, Structure of yersinia pseudotuberculosis invd	BLAST - Adhesin OS=Methanobrevibacter sp. A54	NA	K05439	prolactin	>u2 MKLKKIVLILLLTLALFSISSVSAQNIDVNTTNNINPLNEVLIDETISTSNELTNKSSIISNDLEKYYKDDKGFCATFYNENGTPLTNKNITFSVNGVRINTD
			6tpl - Intimin, D0-d1 domain of intimin
			1f00 - Intimin, Crystal structure of c-terminal 282-residue fragment of enteropathogenic e. Coli intimin
			1cwv - INVASIN, Crystal structure of invasin: a bacterial integrin-binding protein
u3	NO HIT	medium	6tpl - Intimin, D0-d1 domain of intimin	NA	NA	K13901	cystatin-D	>u3 MGGDISAHGKLQEGVFLSVSVNHDRTYEKTRDIMEALQELYGGEIQYYEYWVSKGFIPHSQASLENIDENKVLEIIEEEF
			1f00 - Intimin, Crystal structure of c-terminal 282-residue fragment of enteropathogenic e. Coli intimin
u7	6IU4 - VIT1, Crystal structure of iron transporter VIT1 with cobalt ion	high	long shot	BLAST - VIT1/CCC1 transporter family protein	establishment of localization, transmembrane transport, integral component of membrane	K16405	stigmatellin polyketide synthase StiA	>u7 MKDKRKNETAIAADMPMNAVRGLVTMTGPALALQELMYGFIMELIFVTAARIGVLDYGSAFHLVLMIVGMNATWGAIDAVIFYLIGSFSERHHAEVIDAARVSGDREEAVEYLLNAFGGTPLDALLPEDERMICERILDCRTEDAEGMSEDRRSMALSSLGCFIITLLTVIPVALPILLIHDTMLALGIASALSSVILFFVGYSMKYHYATNGWAMGLFLTGVSWTITIISTFTGG
	=> METAL TRANSPORT
u15	NO HIT	medium	1nnq - Rubrerythrin, Rubrerythrin from pyrococcus furiosus pfu-1210814	NA	metal ion binding	K21609	metallothionein	>u15 MLEDTIASVRCPICGTSMEGWMMKWNSRDERSLVEHYHCPCGCRFGVEVNLECSTSGNLA
			2fiy - Protein fdhE homolog, The crystal structure of the fdhe protein from pseudomonas aeruginosa
			3efo - Protein transport protein Sec23A, Crystal structure of the mammalian copii-coat protein sec23/24 bound to the transport signal sequence of syntaxin 5
u12	NO HIT	low	6nk8 - Class 2 OLD family nuclease, C-terminal region of the burkholderia pseudomallei old protein	NA	transferase activity	K23500	sideroflexin-1/3	>u12 MSERKVLFIVEGSRGEPRLLRRMHDVLFGTIPENIYWHGTVIYDLLSRMFESGDVDDLDVVSVLRESVTDPDRRRILKQEFTDVYLVFDMDPHDPRYDKGLLDRAMEFFTESTDNGKLYLNYPMLESYRHLMSHDDWGYLDRTVPVDSLADYKSLVDREGHPDFKQLGRYNESTFGEIIRMNVMKANLILEGIGSLPDIETFRSWDGSDILDAQSDIMASENRVYVLNTSVFYPVEFNPSRFLGS
			6njw - Helical domain in class 2 OLD protein, C-terminal region of the xanthomonas campestris pv. Campestris old protein phased with platinum
			2yy7 - L-threonine dehydrogenase, Crystal structure of thermolabile l-threonine dehydrogenase from flavobacterium frigidimaris kuc-1
u14	NO HIT	low	3jz4 - Succinate-semialdehyde dehydrogenase [NADP+], Crystal structure of e. Coli NADP dependent enzyme	NA	cytoplasm	K17774	mitochondrial distribution and morphology protein 10	>u14 MSYDLMVFEITEAPQTKKEFMRWYEEQTGWSEDHSYSALKVTSAALQNWYEEMKKTFPPRNESDSYLETPDEEAEAYLSDYCIGRHLIYVAFSWSKAEEAYAATTALAQKHGVGFFDVSGDGDIVLPDGSEMS
u23	5ZTB - Sulfur carrier protein TtuB, Structure of Sulfurtransferase	high	long shot	NA	nucleic acid binding, cellular nitrogen compound metabolic process, biosynthetic process	K14813	metalloprotease ARX1	>u23 MDTKTRQIIKTLNKIGVDTRYISFYQNTIYINNLKFSKFSRKKEDTFHETYPQIPIIRSKLFQKICIKTSRTLKNQIKPKDHIYTPNTDKPEDILSNIILEPYQRKYGITITHNDNDENIKYTNNQTLTQFINQYLNQMINSQKIEEKKDQNTIYPLEDIPDEWIYEWIKTTNIKHTTKKRQTQPEIIKINQFIKKHIPQYEQSIKQSVKNLNRDK
	=> RNA BINDING PROTEIN/TRANSFERASE
u6	NO HIT	long shot	link	NA		K13959	kelch-like protein 38	>u6 MNNEKIRTYGELNIDEKEVLDSFRKMKLMYDHARFKLRNIQVEDLIKDYEELKKLREEIQVKYFSIYEDLLADDLIEGELDASLWGITREHENETWDAELRLMSEIKTNFDIAINLIESGEAEQVIIDAENW
u10	NO HIT	long shot	link	oxidoreductase activity, lysozyme, organic substance metabolic process		K12128	pseudo-response regulator 9	>u10 MGVEVKGAGNGVVIADRGCNDCYNRNSGWGSGWGAVGGALVGGGFGAAAVSVWDKINDTKADIQKVEATVQEAKAGIYKDISDAARGVTQEISGVAKDVAGVGREILNNRFTTERGLCDLGYKTNSDIRDSRDQMGAGFNRVMDRLCNMEHQQSDCCCETKGLIKEVKSDLALQLERCCCDLKKGQQEIKCLIENTAKDQEIARLNRVVDAQRDQNIINQVVAALKGTTTPAQ
u11	NO HIT	long shot	link	heterocyclic compound binding, primary metabolic process		K22353	alkene monooxygenase alpha subunit	>u11 MTEQKLNKLEQQIIKLLELANKNTNQAEAIAAAVKAQELMAKYNIKLQNISKKPANIVAEFAVNARGKSYRFALATILANNYGVKLVWAEKMIPVFYGYENNAKTVTKIYEWLWQAIHRMADSYQTKIWKQGNGVKGVYNSFVDGFLVGLKKELDKNCTALKITVAEEVNTEFDKFMAEKGAGTFKTKKRNAPVDTCAFLQGVVEGSTIMQRKQVEAK
u5	NO HIT	long shot	link	macromolecule metabolic process		K22208	(-)-camphene synthase	>u5 MDFEDWRMSSADEYGVRGIDREAYREAVSKLHVLSFHIDRKGENIVSEIDGVIAFIDRNYYGETVSPGDVWLCSAVLWNTVYYVKPLKKITSSMIMGLSDEIREGVIASLWKTNRREFEKIFEERYKEEIYARATEEANRKNEEIIHSLQDRISDLNRQVEHSRMVISMRESDADDEIVLTSDPVVRGESSPDQGVLPAIPVHEERPPSPWVRTETAPGLPEMRFQDVSPAVRQFRCTVERVGEETLKCDAFEDGKYFVHINPGKTLLVVRKHDYGQVICVNRSIRVEGLGSYSPFSGRKSVMAEYNQRYGGLLIHL
u26	NO HIT	long shot	link	integral component of membrane		K13208	ELAV like protein 2/3/4	>u26 MSLMLILLIYVVLNLISFVSFVWDKHKAREGAWRTKESTLLLTALFGPFGAVAGMKLARHKTQKIKFKLVYVFLVLHIILMIYLFVL
u28	NO HIT	long shot	link	oxidoreductase activity, ion binding,		K10050	CCAAT/enhancer binding protein (C/EBP), delta	>u28 MASERWMDAYSEKRELTRCPTDLGSYFSGKKIAGLQMSVIRAGTCSVPSGRMVVRDPMTYLADPHEKPYMDACPCGDAPAEIAVVTQPDGRDVYAAARLVFSEEPAVSYYEALVGYEDIYRFNPGEYFGFNTESGLACICDEEAHAEFSEWIDVMSEDGDFELYSDVLEELFMNSKAEHPEHQGPTGDWIRWTIPGTDLSVIILQTGYGEGAYPVYWGYDSEGRICQLVAQFLEVESS
u13	NO HIT	long shot	link	organic substance metabolic process		K15114	mitochondrial ornithine carrier protein	>u13 MTQEPATESISSHLPEYYSGRSLIEDFDAGTDIASALGKFITRLHEPSRSLVGGYPTIRLEEDGLHLIIPWYDGGFGDRLEVSVESNGRRVECGRLEGVPLGGCLVTKPKSISMTAYGIDPFSEFRILVDGSEVSFNYGLRRIYLNGSLVATTDLDSAEYVAIPSYSSIWLRSGSCVTVHSRLPGVTVLAFNGSPSSDFLSFDLTRRWPKVKRVPGTISFLPEVKESTRRWESAQWIRDPTGRTEKTRARIFYRNLPESCMLPHTPRFGFVVGTVSLMLLSEGPYIRIPPLEYIQGPEPPITIKQGDKEFTLPQAGTTGCGGYRVRIKQILPVTEIGFNPIRHYTICSGDEVLYEHHEEKALYFTRDGTRTSTPAGECFVLTDTSSGWKVSDAR…
u17	NO HIT	long shot	link	regulation of cellular process		K11482	histone deacetylase HOS1	>u17 MKPEAIIKMEQEDEDEEFIGLNVDSKLLKIVPIIFKRESEVTAFYDGFLETIQNTKVLRKSQDNRARMNEAFLNELLKYHDIDYINAILNDEQLPEEELLDPDEEKDVDKLLRKTFKTRDEFRMFMAYISQSMMEQHDTPVEAAAKAMKRLGKTDTEILKVTSVIDKVF
u16	NO HIT	long shot	link	integral component of membrane		K06429	small acid-soluble spore protein L (minor)	>u16 MATARLVPHSHCKLCEEPITEGEEYCSEKCKTEYETKAKKSNTKEYVFLIAAAIVVVAIGVIFYF
u20	NO HIT	long shot	link	primary metabolic process, ntracellular membrane-bounded organelle,		K23128	HBV large envelope protein	>u20 MGNESMAVRPRSYGRDLRRVKRGPQSVQVVKGYPFLLPERISSRHLEHTAVSAGMEDPSMSPASDSMMENPFIEGSMSDGVFSTLSILARGGRSLRKASRNASPSSTSIVTLEPLLHTVPRRPSDTAVRYTAGRKPTPCTVPLMTIFITNADCVSDISLCHRMPRALCHIPSSVQNPNIVFHVTGYSDT
u19	NO HIT	long shot	link	NA		K22427	phenylalanine decarboxylase	>u19 MENNEEMEKFIKKLENQLKSAYRKYKNHVYYDNYSAIQRFDLAKFEVENFKISFVDKAEYEHNKDFEKAFDDYFSKLAYDLTNDWCNKIKNIIDNIDVISFPKNVESVNDKKII
u18	NO HIT	long shot	link	regulation of cellular process, cytoplasm		K17661	cytochrome b pre-mRNA-processing protein 2	>u18 MDAETKTVIKNIAQIQVEALTHISKNLEDTDHYLLKKLLQIEEGEIRGVLDNMIKLYSDMIEYPQLIKTLTEYQLYVCSHILWKMEEEWITDNSQGVLGAWAIIQKYTNVLHPELTLLKL
u9	NO HIT	long shot	link	DNA binding, gene expression, biosynthetic process, DNA-directed RNA polymerase		K11642	chromodomain-helicase-DNA-binding protein 3	>u9 MLPEKTNISARVEITLKKIVEESSFTHNDAYELGAMLIAIGDAQETITLIHNNPNYERIMKQREYQLIEERKQELERELRDL
