# Supplementary material for: Functional prediction of proteins from the human gut archaeome
Source: ISME Commun. 2024 Jan 10;4(1):ycad014. doi: 10.1093/ismeco/ycad014 (PMC10939349; doi:10.1093/ismeco/ycad014)
Supplement: Supp_Tab_2_ycad014 [file supp_tab_2_ycad014.xlsx]

## Sheet: Sheet1
Table 2. The summary of annotations provided by trRosetta, AlphaFold2.0-based ProFunc report, and DeepFRI for homologous archaeal proteins
	trRosetta-based		AF-based			Sequence-based		Representative sequence
Cluster	trRosetta annotation	Confidence	ProFunc annotation, 3D based	BLAST annotation	DeepFri, structure-based GO term predictions	KEGG KO	KEGG description
h11	3MTQ - putative phosphoenolpyruvate-dependent sugar phosphotransferase system (PTS) permease, Crystal structure of a putative phosphoenolpyruvate-dependent sugar phosphotransferase system (PTS) permease (KPN_04802) from Klebsiella pneumoniae subsp. pneumoniae MGH 78578 at 1.70 A resolution	very high	3mtq - phosphoenolpyruvate-dependent sugar PTS permease, Crystal structure of a putative phosphoenolpyruvate-dependent sugar phosphotransferase system (pts) permease (kpn_04802) from klebsiella pneumoniae subsp. Pneumoniae mgh 78578 at 1.70 a resolution	PTS system fructose IIA component, PTS system mannose-specific transporter subunits	cytoplasm, cellular metabolic process	K19506	fructoselysine/glucoselysine PTS system EIIA component	>h11 MKKKLLIATHSVFADGIKNAMELVTGEQNSVSTLCAYTNDMTEVETPIKEIIDALCDDEELIVTTDIFGGSVNNEFMKYLSKSNIHLIAGVNLPLLFELIMNLESENTVQMIENAIQNAKEQLQYCNPLIQCSITEENF
	3LFH - Phosphotransferase system, mannose/fructose-specific component IIA, Crystal structure of manxA from Thermoanaerobacter tengcongensis		5t3u - PTS system, IIA component, Crystal structure of the pts iia protein associated with the fucose utilization operon from streptococcus pneumoniae
	=> TRANSFERASE
h20	3LMA - Stage V sporulation protein AD (SpoVAD), Crystal structure of the stage V sporulation protein AD (SpoVAD) from Bacillus licheniformis. Northeast Structural Genomics Consortium Target BiR6	high	3lm6 - Stage V sporulation protein AD, Crystal structure of stage v sporulation protein ad (spovad) from bacillus subtilis, northeast structural genomics consortium target sr525	Stage V sporulation protein AD	hydrolase activity, organic substance metabolic process, cytoplasm, ion binding	K06406	stage V sporulation protein AD	>h20 MKKLGKQTIKFDVPPSIVSVASIVGPKEANGPLAQYFDQCLDDEFWGEKTWEKSESKIIKETVNMAISKSGIASSDIEYCFAGDLLNQCISSSFGLRELNIPFIGIFGACSTFVEGLSLGAVFTESCAQNVICAASSHFCSAEKQFRFPLELGNQRPPTSQWTVTGAGSAILSKTGNGPYITHITSGKIVDMGIKDANNMGAAMAPAALDTLICHFNDTGRSPNYYDAIITGDLGHIGKDILLELSADKGYNIKNNYNDCGVLIFDKESQDTHSGGSGCGCCASVFSGYFYKQLKEQKIKRLLLIATGALTNSTSSQQGESIPGIAHAISIEI
	3LM6 - Stage V sporulation protein AD, Crystal Structure of Stage V sporulation protein AD (spoVAD) from Bacillus subtilis, Northeast Structural Genomics Consortium Target SR525		3lma - Stage V sporulation protein AD, Crystal structure of the stage v sporulation protein ad (spovad) from bacillus licheniformis. Northeast structural genomics consortium target bir6
	2P8U - Hydroxymethylglutaryl-CoA synthase, cytoplasmic, Crystal structure of human 3-hydroxy-3-methylglutaryl CoA synthase I (much lower identity and coverage)
	=> MEMBRANE PROTEIN
h27	2C5A - GDP-MANNOSE-3', 5’-EPIMERASE, GDP-mannose-3', 5' -epimerase (Arabidopsis thaliana),Y174F, with GDP-beta-L-galactose bound in the active site	very high	6kv9 - MoeE5, Moee5 in complex with udp-glucuronic acid and NAD	dTDP-6-deoxy-L-talose 4-dehydrogenase (NAD+), NAD(P)-dependent oxidoreductase	nitrogen compound metabolic process, cytoplasm	K19180	dTDP-6-deoxy-L-talose 4-dehydrogenase (NAD+)	>h27 MKILITGANGYLGSGIVKKLLDNGCDVIAADFDLSNVDNRAQKMKCNLFEIKNPYQYFDEPDCLLHLAWRDGFVHFSEHHIKDFPLHFEFIRKMAEAGIKKISVMGTMHEIGFIEGSIDETTPCNPQSYYGIAKNALREATQLLAQQNNNVFQWLRGFYIVGNSVYGASIFSKISQAVEKGQKEFPFTMGLNQYDFLDYEEFCDQVAATVQQDEVNGIINICSGRPEKLADRVERYITNLT
	1RPN - GDP-mannose 4,6-dehydratase, Crystal Structure of GDP-D-mannose 4,6-dehydratase in complexes with GDP and NADPH		1z45 - GAL10 bifunctional protein, Crystal structure of the gal10 fusion protein galactose mutarotase/udp-galactose 4-epimerase from saccharomyces cerevisiae complexed with NAD, udp-glucose, and galactose
	=> ISOMERASE/LYASE
h19	NO HIT	medium	2qee - BH0493 protein, Crystal structure of putative amidohydrolase bh0493 from bacillus halodurans c-125	Uncharacterized protein OS=Ruminococcus sp.	membrane	K22554	acyl-coenzyme A thioesterase THEM5	>h19 MLNEFEEYIKGNFSDDYWYDDALFLCEDFLKHFSDLEWTLLISKMQNYDIQSQVRLAECLADVNNKYSVKILIILTQTENSNLLITCIDSLRDANFSLLTVEEKHNVSINAKKVLISCSEMEKKVIRNFLNKIQSSQ
			2pnk - BH0493 protein, Crystal structure of an uronate isomerase (bh0493) from bacillus halodurans c-125 at 2.00 a resolution
h26	NO HIT	low	A4UT(A) - Alphafold v2.0 prediction for transmembrane protein 43 (q9btv4)	Uncharacterized protein OS=Clostridiales bacterium, Protein containing DUF1625 OS=Clostridium sp. CAG:798	ion binding, establishment of localization, integral component of membrane	K15506	cytochrome P450 family 98 subfamily A8	>h26 MAKKIKIVIYIIVVIFSVFLVAKAIKQESGANPEVLDKVVILNEAKVLPENEGKLVLVSGKLKASEVFKDNTFGLELDTFRVNKIVEMYQYKEGNDEVGFEWKEKVEKKSIISGSGGIYRNPEKSMSSINKCDKAYLGEFTVSEKLTQRINNNEKVELPEIEGFKRKGEYLTNSKWGPSVGDIRIKMSYVNLEKLGDISILAKQVGDGFEEYKLDTGAYAFNVYQTKISNKEELAKALEQDSKNMAGGMIFIIIVLIIIGIILFRTNIKNLIDKIKNKTNK
h28	NO HIT	low	2igl - Transthyretin-like protein, Crystal structure of e. Coli yedx, a transthyretin related protein	Uncharacterized protein OS=Ruminococcus sp.	membrane	K15393	beta-cyclopiazonate dehydrogenase	>h28 MKKIQSLIGVLCVLTLCICMSGCNQTEKNEDKIGVGNPEEELAVSPYTSGETDEGITNLSDINMSLKKLDKDKKELIILLENTGEKTYRYGKYFEIEKKINGKWYQLVQNDKDSEDHGEVLESKNNIDLNYNIEQYYNSLTVGEYRIIIQLYYMKDEKDWDYKTYNVALEFNI
			2gpz - Transthyretin-like protein, Transthyretin-like protein from salmonella dublin
			2g2n - Transthyretin-like protein, Crystal structure of e.Coli transthyretin-related protein with bound zn
h9	NO HIT	low	long shot	Stage V sporulation protein AE	transmembrane transporter activity, establishment of localization, integral component of membrane	K06407	stage V sporulation protein AE	>h9 MMTYVYAFLFCGLVCMIAQLILDNTKLTPGHVTSLFVVIGAFLDIAGIYDRIVLYAGAGALIPITSFGHLLIHGAMETGTTLGPLGLAFGIFNLTSAGISIALFLSFVLALIFKPRH
h12	NO HIT	low	long shot	Immunity protein 7	metal ion binding	K02449	cyclin-dependent kinase 10	>h12 MVTIYAWLEIRATYLDEDLHPEIDEKKVFDDIDNLIKKLKYNELKVIEKNYSRFVQFSVMENHKTERTEEMISMYENITKIATGSYGLLYYLDDEDEVYSDEFRVLVSKKGKCEWKRDENFSPCSIMIEEFD
h8	NO HIT	low	long shot	NA	inorganic molecular entity transmembrane transporter activity, establishment of localization, integral component of membrane	K12090	cag pathogenicity island protein 5	>h8 MEDLEVRFSKKDLVGFGLIYFVFAILCVVMFIIGYNFALSLIFAIFLLVTSIMVILSTCLFRIRVIGDNFKVRTKFGQKYEFSISEIQKIKYIKHNNIKRGPQYALVITAGNKELELNKQMEGFDIMVEYLLKKYADGKIDNKVMSKYCKNSLSKINI
h13	NO HIT	low	long shot	NA	NA	K17780	mitochondrial import inner membrane translocase subunit TIM8	>h13 MERMQASQEQYNPDDYIETASLGTEIAPHLLRKLRSITAQIDLATEIEDFQSIGVQSREILIELGNYIYDSHMAGNQEQPQASNFKKKAELTIQFYLNESDNADYRSMIKKLTEATWDYANKIAHSSSATYYEASTCVSLCISLVCVYENVRNDIFI
h1	5EZM - 4-amino-4-deoxy-L-arabinose transferase or related glycosyltransferases of PMT family, Crystal structure of arnt from cupriavidus metallidurans in the apo state	very high	5ezm - 4-amino-4-deoxy-L-arabinose transferase or related glycosyltransferases of PMT family, Crystal structure of arnt from cupriavidus metallidurans in the apo state	NA	cofactor binding, oxidoreductase activity, generation of precursor metabolites and energy, integral component of membrane	K14495	F-box protein GID2	>h1 MKDILDINLSRNKYFLIYLISLLFFAVCCFNYENYIHPLKEIVILVFLAIIGFIVINYADKDKDLYKIAFIVIVLFGLLFVFLSPFNAATDEPEHLVRAEITSQNIVFPKYDEENGGFLTIESVTTVPRNLNVFETDWDTQKINLTPTYYDSAFLQNPFYGYIAPAIGLTLAKLLDLNQVWLLWMGRFFNLLLYGSICAIAIKKSPVMKMPMFVVACLPLAVELGASLNMDALTLSLSLLCIAYFFKMYKSKDKSVTKKNILTFFILVLIVALTKVTLGALALLILAVPISNFKHRKYIYLSIIGIFALLGILLAWNNFYGINSLYHSWRGTRFVERGVNPQGQLDYLLHNPQGIQTLLGVGLQIPSVISELNRIYTFFPSFNILSWIYAVFFLI…
	5F15 - 4-amino-4-deoxy-L-arabinose (L-Ara4N) transferase, Crystal Structure of ArnT from Cupriavidus metallidurans bound to Undecaprenyl phosphate
	6EZN - Dolichyl-diphosphooligosaccharide--protein glycosyltransferase subunit 1, Cryo-EM structure of the yeast oligosaccharyltransferase (OST) complex
	=> TRANSFERASE/MEMBRANE PROTEIN
h14	4N54 - Inositol dehydrogenase, Crystal structure of scyllo-inositol dehydrogenase from Lactobacillus casei with bound cofactor NAD(H) and scyllo-inositol	high	2b7l - glycerol-3-phosphate cytidylyltransferase, Crystal structure of ctp:glycerol-3-phosphate cytidylyltransferase from staphylococcus aureus	Putative glycerol-3-phosphate cytidylyltransferase,	ATP binding, adenyl ribonucleotide binding, ion binding, organic substance metabolic process, cytoplasm, nucleoside phosphate binding	K00214	biliverdin reductase	>h14 MIKVITYGTYDLFHYGHQRLLERAKALGDYLIVGVTADDFDKNRGKINVQQSLMERIESVRATGLADEIIIEEYEGQKIDDIKRYDIDIFTVGSDWVGEFDYLNEYCDVVYLERTEGVSSTDIRSKDRQVTLGLVGEGLILNKFYNESQYVNGLAVGGICSGDENQLKDFDDDLILTRDFDELIDNVEAIFIVSHPSKHYKQAKKALEKGVHVLCESPIALKEEELCELFKLAKKNNLILMDSIKTAYSTAYNRLLLLAKKGKIGQVLSVDATCTSLSDGSNDDWNSITAWGPTALLPVFQLLGTDYKNKNINSLLLDSSENFDLFTKIDFTYQNAVASIKVGKGVKSEGELIISGTKGYIYVPAPWWKTDYFEVRFENQNENKKYFYQLDGEG…
	3KUX - Putative oxidoreductase, Structure of the YPO2259 putative oxidoreductase from Yersinia pestis		3e9m - Oxidoreductase, Gfo/Idh/MocA family, Crystal structure of an oxidoreductase from enterococcus faecalis	Gfo/Idh/MocA family oxidoreductase OS=Methanobrevibacter
	=> OXIDOREDUCTASE		1n1d - glycerol-3-phosphate cytidylyltransferase, Glycerol-3-phosphate cytidylyltransferase complexed with cdp-glycerol, Het Group C2G (Ligand-binding template)
			1coz(A) - glycerol-3-phosphate cytidylyltransferase, Ctp:glycerol-3-phosphate cytidylyltransferase from bacillus subtilis
h15	3PE5 - Uncharacterized protein,	medium	3ldo - 78 kDa glucose-regulated protein, Crystal structure of human grp78 (70kda heat shock protein 5 / bip) atpase domain in complex with amppnp	NA	ion binding, oxidoreductase activity, transport, membrane	K12706	novobiocin biosynthesis protein NovC	>h15 MNRRNKIIIILVIVIIVGIVAVIANSFLSTPTLTLGDKNILVLAVDKNEQSGGGLDMAFMVELDNGTIANYTPVYPGGMIHPTKHALGGLSGPMMLHDCLWDGPEQGMEYAKEIVEYNNGMHADAVVIVYDDGLDAIIDSIRPLKVDGVVTNLSSVDIVRQNDNYAGYAGRDSGITGNMSRGDAVLVLVKALSEASKDPIKKDTMIKVAINEYSKGNLVMSPEGSFVKLMATKGFESLS
	3OWQ - Lin1025 protein
	=> UNKNOWN PROTEIN
h2	6S7T - Dolichyl-diphosphooligosaccharide--protein glycosyltransferase subunit STT3B, Cryo-EM structure of human oligosaccharyltransferase complex OST-B	low	6p25 - Dolichyl-phosphate-mannose--protein mannosyltransferase 1, Structure of s. Cerevisiae protein o-mannosyltransferase pmt1-pmt2 complex bound to the sugar donor and a peptide acceptor	Uncharacterized membrane protein OS=Methanobrevibacter	oxidoreductase activity, generation of precursor metabolites and energy, integral component of membrane	K14495	F-box protein GID2	>h2 MKDILDINLSRNKYFLIYLISLLFFAVCCFNYENYIHPLKEIVILVFLAIIGFIVINYADKDKDLYKIAFIVIVLFGLLFVFLSPFNAATDEPEHLVRAEITSQNIVFPKYDEENGGFLTIESVTTVPRNLNVFETDWDTQKINLTPTYYDSAFLQNPFYGYIAPAIGLTLAKLLDLNQVWLLWMGRFFNLLLYGSICAIAIKKSPVMKMPMFVVACLPLAVELGASLNMDALTLSLSLLCIAYFFKMYKSKDKSVTKKNILTFFILVLIVALTKVTLGALALLILAVPISNFKHRKYIYLSIIGIFALLGILLAWNNFYGINSLYHSWRGTRFVERGVNPQGQLDYLLHNPQGIQTLLGVGLQIPSVISELNRIYTFFPSFNILSWIYAVFFLI…
	7E9S - Dolichyl-phosphooligosaccharide-protein glycotransferase 3, Archaeal oligosaccharyltransferase AglB from Archaeoglobus fulgidus in complex with an inhibitory peptide and a dolichol-phosphate
	=>TRANSFERASE
h16	3PE5 - Uncharacterized protein,	medium	3pe5 - Uncharacterized protein, Three-dimensional structure of protein a7vv38_9clot from clostridium leptum dsm 753, northeast structural genomics consortium target qlr103	NA	oxidoreductase activity, transport, metal ion binding, membrane	K12706	novobiocin biosynthesis protein NovC	>h16 MTRRKKLIIFILIVCIIGILAFVGSFFLGGSSLASGDKNILVLASDKDEQPGGGVDMAYMVKLKNGTIANYTPVYPGGMTHPTKQALGGLEGPMRLHDCLWDGPEQGMEYAKEIVEYNTGMHADAVVIIYNDGLDAIIDSIRPLKVDGVVTNLSSVDIVRQNDNYAGYAGRDSGITGNMSRGDAVLVLVKALSEASKDPVKKSTMTRVALEEYSKGNIVMSPSGSFVKLLTTKGFEGLS
	3OWQ - Lin1025 protein		3owq - Lin1025 protein, X-ray structure of lin1025 protein from listeria innocua, northeast structural genomics consortium target lkr164
	=> UNKNOWN PROTEIN
h31	6PD1 - Nucleotidyl transferase/aminotransferase, class V, PntC-AEPT: fusion protein of phosphonate-specific cytidylyltransferase and 2-aminoethylphosphonate (AEP) transaminase from Treponema denticola	very high	6pd2 - Nucleotidyl transferase/aminotransferase, class V, Pntc-aept: fusion protein of phosphonate-specific cytidylyltransferase and 2-aminoethylphosphonate (aep) transaminase from treponema denticola in complex with cytidine monophosphate-aep (reported in all searches)	2-aminoethylphosphonate--pyruvate transaminase	nitrogen compound metabolic process, ion binding, organic substance metabolic process	K09469	2-aminoethylphosphonate-pyruvate transaminase	>h31 MVKRNVLLNPGPATTTDTVKMAQIVPDICPREEEFGDKMYQLGIDLLGTVHADPAKYTTVLFCGSGTVNIDVCLNSLLPEDKKILIVNNGAYSSRAVEVCEYYGMPHINLKSSVYEQPNLNDVKKALDENPDIAMVYTTHHETGTGVLNPIREIGQLAHDYDAIFVVDTTSSLAMIPIDMEEDNIDFCMASAQKGIMGMTGLSFIIGNEEEICKSKNYPKRSYYCNLYLQYDYFKKTGQMHFTPPVQTVYAAIQALKEYYDEGEQDKWNRHQRVMARIQEGLKELGFKEAIKPEIQSGLVASVLYPKDDNWSFDKVHDYCQERGFTIYPGKISDNETFRLCSLGAIDVEDIDNFLIVLKEALKSNNVTIPVQY
	=> BIOSYNTHETIC PROTEIN
h4	6P25(A) - Dolichyl-phosphate-mannose—protein mannosyltransferase 1, Structure of S. cerevisiae protein O-mannosyltransferase Pmt1-Pmt2 complex bound to the sugar donor and a peptide acceptor	medium	6p25 - Dolichyl-phosphate-mannose--protein mannosyltransferase 1, Structure of s. Cerevisiae protein o-mannosyltransferase pmt1-pmt2 complex bound to the sugar donor and a peptide acceptor	NA	transferase activity, transferring glycosyl groups, generation of precursor metabolites and energy, integral component of membrane,	K23498	peptide chain release factor	>h4 MKDILDINLSRNKYFLIYLISLLFFAVCCFNYENYIHPLKEIVILVFLAIIGFIVINYADKDKDLYKIAFIVIVLFGLLFVFLSPFNAATDEPEHLVRAEITSQNIVFPKYDEENGGFLTIESVTTVPRNLNVFETDWDTQKINLTPTYYDSAFLQNPFYGYIAPAIGLTLAKLLDLNQVWLLWMGRFFNLLLYGSICAIAIKKSPVMKMPMFVVACLPLAVELGASLNMDALTLSLSLLCIAYFFKMYKSKDKSVTKKNILTFFILVLIVALTKVTLGALALLILAVPISNFKHRKYIYLSIIGIFALLGILLAWNNFYGINSLYHSWRGTRFVERGVNPQGQLDYLLHNPQGIQTLLGVGLQIPSVISELNRIYTFFHLLIY
	6P25(B) - Dolichyl-phosphate-mannose—protein mannosyltransferase 2, Structure of S. cerevisiae protein O-mannosyltransferase Pmt1-Pmt2 complex bound to the sugar donor and a peptide acceptor
	=> TRANSFERASE
h29	7VG2 - Dicer-like 3, Cryo-EM structure of Arabidopsis DCL3 in complex with a 40-bp RNA	very high	2ez6 - Ribonuclease III, Crystal structure of aquifex aeolicus rnase iii (d44n) complexed with product of double-stranded RNA processing	Ribonuclease III (DsRNA-specific) Rnc OS=Methanobrevibacter	nucleic acid binding, catalytic activity, acting on RNA, macromolecule metabolic process, gene expression, cytoplasm	K16195	eukaryotic translation initiation factor 2-alpha kinase 2	>h29 MFFFDYKSVIKEYGDAQEVDIEYKIIDECGVPHNKTFIISILIDGKEMGVGKGKNKKEAEQAASKQAMKKLKIQKY
	7VG3 - Dicer-like 3, Cryo-EM structure of Arabidopsis DCL3 in complex with a 30-bp RNA		1rc7 - Ribonuclease III, Crystal structure of rnase iii mutant e110k from aquifex aeolicus complexed with ds-RNA at 2.15 angstrom resolution
	=> RNA BINDING PROTEIN
h32	5ED4 - Response regulator, Structure of a PhoP-DNA complex	high	4q7e - Response regulator, Non-phosphorylated hemr receiver domain from leptospira biflexa	Stage 0 sporulation protein A homolog, Response regulator receiver domain protein	DNA binding, regulation of cellular macromolecule biosynthetic process, regulation of RNA metabolic process, intracellular signal transduction, regulation of transcription, cytoplasm	K19082	two-component system, OmpR family, response regulator protein BraR/BceR	>h32 MVNQGGVEMRIAIIEDDEITRLELSKLLNTQGYETVLLTDFGNLTDELKQYSIELVLLDINLPYENGYEVCRKIKQVMPVPIIFVTSRDTNADELKSIQVGGIDFITKPYDTLILLEKIKRALQLSNPNNFRELVKKDCTLDLHLSILKYQEQSIELTRNEFRILYYFFMNEDKVISKEELLEKLWNDKYYLDENVLLVNMTRLKKKMKEIGIVHLLENIRGKGWKL
	2GWR - DNA-binding response regulator mtrA, Crystal structure of the response regulator protein mtrA from Mycobacterium Tuberculosis		1ny5 - transcriptional regulator, Crystal structure of sigm54 activator (aaa+ atpase) in the inactive state
	6LGQ- DNA-binding response regulator, The crystal complex structure of histidine kinase and response regulator		1zh2 - KDP operon transcriptional regulatory protein kdpE, Crystal structure of the calcium-bound receiver domain of kdp potassium transport system response regulator kdpe
	=> TRANSCRIPTION/DNA, SIGNALLING PROTEIN
h18	3PE5 - Uncharacterized protein,	high	3pe5 - Uncharacterized protein, Three-dimensional structure of protein a7vv38_9clot from clostridium leptum dsm 753, northeast structural genomics consortium target qlr103	NA	oxidoreductase activity, metal ion binding, integral component of membrane	K12706	novobiocin biosynthesis protein NovC	>h18 MTRRKKLIIFILIVCIIGILAFVGSFFLGGSSLASGDKNILVLASDKDEQPGGGVDMAYMVKLKNGTIANYTPVYPGGMTHPTKHALGGLSGPMMLHDCLWDGPEQGMEYAKEIVEYNTGMHADAVVIIYDDGLDAIIDSIRPLKVDGVVTNLSSVDIVRQNDNYAGYAGRDSGITGNMSRGDAVLVLVKALSEASKDPVKKSTMTRVALEEYSKGNIVMSPSGSFVKLLTTKGFEGLS
	3OWQ - Lin1025 protein
	=> UNKNOWN PROTEIN
h6	7E9S - Dolichyl-phosphooligosaccharide-protein glycotransferase 3, Archaeal oligosaccharyltransferase AglB from Archaeoglobus fulgidus in complex with an inhibitory peptide and a dolichol-phosphate	low	6p25 - Dolichyl-phosphate-mannose--protein mannosyltransferase 1, Structure of s. Cerevisiae protein o-mannosyltransferase pmt1-pmt2 complex bound to the sugar donor and a peptide acceptor	NA	transferase activity, transferring glycosyl groups, energy derivation by oxidation of organic compounds, respiratory electron transport chain, integral component of membrane	K14495	F-box protein GID2	>h6 MKDILDINLSRNKYFLIYLISLLFFAVCCFNYENYIHPLKEIVILVFLAIIGFIVINYADKDKDLYKIAFIVIVLFGLLFVFLSPFNAATDEPEHLVRAEITSQNIVFPKYDEENGGFLTIGSVTTVPRNLNVFETDWDTQKINLTPTYYDSAFLQNPFYGYIAPAIGLTLAKLLDLNQVWLLWMGRFFNLLLYGSICAIAIKKSPVMKMPMFVVACLPLAVELGASLNMDALTLSLSLLCIAYFFKMYKSKDKSVTKKNILTFFILVLIVALTKVTLGALALLILAVPISNFKHRKYIYLSIIGIFALLGILLAWNNFYGINSLYHSWRGTRFVERGVNPQGQLDYLLHNPQGIQTLLGVGLQIPSVISELNRIYTFFPSFNILSWIYAVFFLI…
	6S7T - Dolichyl-diphosphooligosaccharide--protein glycosyltransferase subunit STT3B, Cryo-EM structure of human oligosaccharyltransferase complex OST-B
	=> TRANSFERASE
h35	6W11 - CRISPR locus-related putative DNA-binding protein Csa3, The structure of Sulfolobus solfataricus Csa3 in complex with cyclic tetraadenylate (cA4)	medium	6tug - CRISPR system endoribonuclease Csm6, Enterococcus italicus csm6 bound to cyclic hexa-2'-fluoro-hexa-damp	NA	ion binding, organic cyclic compound binding, nitrogen compound metabolic process, cytoplasm	K13546	2-deoxy-scyllo-inosose synthase	>h35 MASGKKDRIVISCVTFDVAKVVSPIVHYEASRVHLIHYVKSDDIYQEFYDEVCARISEEIPRCEIVEHNAEVFDFAKMMNVVSRIMEDEIERAEIRPDIYVNVSAGTSEYSAASLMASMMHEGVMPFNVPTERYTVSPDRIKDVYFDDGRPVGLSMSVREPTLISTFTMKMPDKGQIKGLWILKRRLNNKEPISAAAIIPELSELGLIKCNYSMGSKKPDQNTLMNYQRNFVDKWIHNGWAERTSKRMMRITPDGEAVLKMFMD
	3QYF - CRISPR-ASSOCIATED PROTEIN, Crystal structure of the CRISPR-associated protein SSO1393 from Sulfolobus solfataricus		1xmx - hypothetical protein VC1899, Crystal structure of protein vc1899 from vibrio cholerae
	=> TRANSCRIPTION/ANTIVIRAL PROTEIN		3vb2 - Multiple antibiotic resistance protein marR, Crystal structure of the reduced form of marr from e.Coli
h39	4E9L - Attaching and effacing protein, pathogenesis factor, FdeC, a Novel Broadly Conserved Escherichia coli Adhesin Eliciting Protection against Urinary Tract Infections	low	1cwv - INVASIN, Crystal structure of invasin: a bacterial integrin-binding protein	Adhesin-like protein OS=Methanobrevibacter smithii	metal ion binding, membrane	K11518	mitochondrial import receptor subunit TOM40	>h39 MFLFVNADDIKVGENATVIVNVSSDATGDVIITVDGKDYTVAIVDGKAVKTIADLKANNYTVTVKYDGDNNYNPNQNTTKFTVSKISDYNMNITVPGDVKVGEDAVIIVNVPKDASGNVTVSVGKDVYNAVISNGSAKVVVSGLGAGVYNVSATFADDKYAQNKANATVVVSKVTDYNMNVSVPEFKEGVNSTISVDLPKDATGTVTVEIDGKKYTANVTNGTAKVNIPALSAGNHNITTTYSGDAKYDSMTKKGNITVIPNVNLDVNDVVMFYHDGTRLVAKLTDSQGKPIVNATIYFNINGVDYAKSTDDNGTASMGLNLDSNVYAVTVTYNGSDIYSKISKNVTVTINPSIIAKDLVKMYQNDTKFYAKFIGSDGKALVNTTVRFNIHCVF…
	1CWV - INVASIN, CRYSTAL STRUCTURE OF INVASIN: A BACTERIAL INTEGRIN-BINDING PROTEIN		6tpl - Intimin, D0-d1 domain of intimin
	=> CELL ADHESION		1wgo - VPS10 domain-containing receptor SorCS2, Solution structure of the pkd domain from human vps10 domain-containing receptor sorcs2
h40	3LFJ - Phosphotransferase system, mannose/fructose/N-acetylgalactosamine-specific component IIB, Crystal structure of manxB from Thermoanaerobacter tengcongensis	very high	5t5d - PTS system, IIB component, Crystal structure of the pts iib protein associated with the fucose utilization operon from streptococcus pneumoniae	PTS EIIB type-4 domain-containing protein, PTS system, mannose-specific IIB component	nitrogen compound metabolic process, macromolecule metabolic process	K17465	D-glucosaminate PTS system EIIB component	>h40 MSLSLVRVDDRLIHGQVLLMWTKVRLGDAIILLVDDKLANDQFLKTVFINAGNGLGKKVYIFTVDEAVEKIPKALNGKKNYYLISKKIEQLYELKKRGVDFGDEIIFGTASKAEGTEKVYNNIYLSPRDIEYCDFLEAKGIKILFKLIPDEKGLTLSDVKTNYKGGK
	1NRZ - PTS system, sorbose-specific IIB component, Crystal structure of the IIBSor domain of the sorbose permease from Klebsiella pneumoniae solved to 1.75A resolution		3lfj - Phosphotransferase system, mannose/fructose/N-acetylgalactosamine-specific component IIB, Crystal structure of manxb from thermoanaerobacter tengcongensis
	=> TRANSFERASE
h30	5DV7 - Interleukin enhancer-binding factor 3, Crystal Structure of NF90 tandem dsRBDs with dsRNA	very high	1rc7 - Ribonuclease III, Crystal structure of rnase iii mutant e110k from aquifex aeolicus complexed with ds-RNA at 2.15 angstrom resolution	Ribonuclease III (DsRNA-specific) Rnc OS=Methanobrevibacter	nucleic acid binding, RNA binding, macromolecule metabolic process, gene expression, translation, ribosome	K16195	eukaryotic translation initiation factor 2-alpha kinase 2	>h30 MDIEYKIIDECGVPHNKTFIISILIDGKEMGVGKGKNKKEAEQAASKQAMKKLKIQKY
	6VFF - Double-stranded RNA-specific editase 1, Dimer of Human Adenosine Deaminase Acting on dsRNA (ADAR2) mutant E488Q bound to dsRNA sequence derived from human GLI1 gene		2ez6 - Ribonuclease III, Crystal structure of aquifex aeolicus rnase iii (d44n) complexed with product of double-stranded RNA processing
	7VG2 - Dicer-like 3, Cryo-EM structure of Arabidopsis DCL3 in complex with a 40-bp RNA		1o0w - Ribonuclease III, Crystal structure of ribonuclease iii (tm1102) from thermotoga maritima at 2.0 a resolution
	=> RNA BINDING PROTEIN
h43	2GXG - 146aa long hypothetical transcriptional regulator, Crystal structure of EmrR homolog from hyperthermophilic archaea Sulfolobus tokodaii strain7	very high	3qpt - Transcriptional regulator slyA, Crystal structure of the salmonella transcriptional regulator slya	NA	intracellular organelle, cytoplasm	K05615	solute carrier family 1 (neutral amino acid transporter), member 4	>h43 MAGSTRLGSLLETSNTLDILLYIRDHPLCKKTDVYRNVSRNIRIPAKIDEMEGMGLILFGGVIGSSATHLSLTEKGERLMDLLTEAESLLEESGRDGL
	2ETH - transcriptional regulator, putative, Mar family, Crystal structure of a marr-like transcriptional regulator (tm0816) from thermotoga maritima at 2.50 A resolution		3u2r - Regulatory protein MarR, Crystal structure of marr transcription factor from planctomyces limnophilus
	3E6M - MarR family Transcriptional regulator, The crystal structure of a MarR family transcriptional regulator from Silicibacter pomeroyi DSS		3oop - Lin2960 protein, The structure of a protein with unknown function from listeria innocua clip11262
	=> TRANSCRIPTION
h7	NO HIT	low	3ngk - Propanediol utilization protein pduA, Pdua from salmonella enterica typhimurium	NA	establishment of localization, integral component of membrane	K11234	mating pheromone alpha-factor	>h7 MENKNKVLICIIIFVIAAASLVAITISSEENNNQSADFGAFTMTVPSNAQFEQINSSSEFAETYIDNENSIMVSFLNSSYIEENVQNSTGYTIDFKEICTKYLEQMNLTKLDESSNSSNIEFYNDKMISTNGNVQQGYAGIYSDDNQMIIVECPDLDLVKNMTQSIKIKV
			5hpn - Permuted PduA, A circularly permuted pdua forming an icosahedral cage
h21	NO HIT	low	long shot	Site-specific integrase, Phage integrase family protein OS=Methanobrevibacter	intracellular membrane-bounded organelle	K02369	alpha-1,4-N-acetylglucosaminyltransferase EXTL2	>h21 MEDPEKLREEYINHLDCLMINWNNITYKSPEYLELEGKYQEKEVEVKTMNNRLSAIEEMLFDDGLCNVLDKFKKR
h25	NO HIT	low	1wp0 - SCO1 protein homolog, Human sco1	Desulfoferrodoxin OS=Methanobrevibacter sp.	cytoplasm, superoxide dismutase	K19543	aminoglycoside 3'-phosphotransferase	>h25 MQWYYDRIKDKSSELEKYPGYLPSIVRMAINLSNWYDFLKEKGLYEKTIDEIYSKRHISIDEDFEDFRQWVKDNPEYSEFIDENSTPEIDDYSDMRPVGGLNVDYFLEHAEEIINDTEHLSNPYDFSALKFDDNEMVRYYYRELEKTHREMWMAFGRGNTFMNPGETDEGKALDRVTREYCEATGHWDMYNWIEIDYDHYIEENFRDY
h3	6P25 - Dolichyl-phosphate-mannose--protein mannosyltransferase 1, Structure of S. cerevisiae protein O-mannosyltransferase Pmt1-Pmt2 complex bound to the sugar donor and a peptide acceptor	medium	long shot		transferase activity, transferring glycosyl groups, cofactor binding, energy derivation by oxidation of organic compounds, integral component of membrane	K14495	F-box protein GID2	>h3 MKDILDINLSRNKYFLIYLISLLFFAVCCFNYENYIHPLKEIVILVFLAIIGFIVINYADKDKDLYKIAFIVIVLFGLLFVFLSPFNAATDEPEHLVRAEITSQNIVFPKYDEENGGFLTIGSVTTVPRNLNVFETDWDTQKINLTPTYYDSAFLQNPFYGYIAPAIGLTLAKLLDLNQVWLLWMGRFFNLLLYGSICAIAIKKSPVMKMPMFVVACLPLAVELGASLNMDALTLSLSLLCIAYFFKMYKSKDKSVTKKNILTFFILVLIVALTKVTLGALALLILAVPISNFKHRKYIYLSIIGIFALLGILLAWNNFYGINSLYHSWRGTRFVERGVNPQGQLDYLLHNPQGIQTLLGVGLQIPSVISELNRIYTFFPSFNILSWIYAVFFLI…
	7E9S - Dolichyl-phosphooligosaccharide-protein glycotransferase 3, Archaeal oligosaccharyltransferase AglB from Archaeoglobus fulgidus in complex with an inhibitory peptide and a dolichol-phosphate
	=>TRANSFERASE
h5	6S7T - Dolichyl-diphosphooligosaccharide--protein glycosyltransferase subunit STT3B, Cryo-EM structure of human oligosaccharyltransferase complex OST-B	medium	long shot	NA	transferase activity, transferring glycosyl groups, cellular metabolic process, integral component of membrane	K14495	F-box protein GID2	>h5 MKEPYIAPAIGLTLAKLLDLNQVWLLWMGRFFNLLLYGSICAIAIKKSPVMKMPMFVVACLPLAVELGASLNMDALTLSLSLLCIAYFFKMYKSKDKSVTKKNILTFFILVLIVALTKVTLGALALLILAVPISNFKHRKYIYLSIIGIFALLGILLAWNNFYGINSLYHSWRGTRFVERGVNPQGQLDYLLHNPQGIQTLLGVGLQIPSVISELNRIYTFFPSFNILSWIYAVFFLIFSLFYPIKEKFTNKSKIISFIVCFGIFVGTYFIQFLTWAPLGTTNLGDCGISTRYFVPFFSLIPLMLNININKKNINIENLDKSVITCVIIFLGGLVVYVASLAY
	5F15 - 4-amino-4-deoxy-L-arabinose (L-Ara4N) transferase, Crystal Structure of ArnT from Cupriavidus metallidurans bound to Undecaprenyl phosphate
	=> TRANSFERASE
h38	4ZWS - Recombination protein uvsY, Crystal Structure of the Bacteriophage T4 recombination mediator protein UvsY, Lattice Type III	medium	long shot	NA	cellular metabolic process	K16158	methane monooxygenase component A beta chain	>h38 MKTELKKLKVKFEGKLIEIDIQKELSINENIINSQLRESPSSYYVLASLRDKYIKERDALAREKEEAYSNAWLYYKDANERWNNEYVSHKANLNKKYSSINERYLKAVEKANKFITICKAYESRENILRTINANLRKG
	=> VIRAL PROTEIN
h41	NO HIT	low	A28S - Alphafold v2.0 prediction for collagen alpha-1(x) chain (q03692)	NA	organic cyclic compound binding, cellular metabolic process, intracellular organelle	K24356	collagen type XXV alpha	>h41 MGETGPAEPKGDTGNKGEAGATGSKRGPGFKGDTGYTEPTGNTGLAGGGLATLELLDHKVLKEIQETQELLM
h10	NO HIT	low	long shot	NA	DNA binding, organic substance metabolic process, DNA-directed RNA polymerase	K10436	microtubule-associated protein, RP/EB family	>h10 MKSVDFPETVSAKVTSRCKKLLEKHNISVRSAVEVGLNTLLSSKGRLEFEIMELDKEIREVKLDLIALEMERDQLLGKLEGLHSSEEPVEIHMCKQVYKCKQM
h22	too long for TR and AF			NA	purine ribonucleoside triphosphate binding, ATP binding, ATPase activity, cytoplasm	K23498	peptide chain release factor	>h22 MLNNSSDKIKKEFENLRNELLDLTLRNQLLNFKTRARTITISNQSPINIYQTLVLQNNKMYFVANKKEKKEEKSGFSIWDHAPFDLSRFTDGDKTLSTDLTPNELQKRLFYINNQAKTMLQEQGYNILYLAVGFLEWRDNTKPKQVNHAPLVLIPVAMERKKVGKSFNLEWTGEDIQTNISIKAKLKENGIDFPDFEFKKYGEAIDHYLREVRDSVRGMNEWKVNTNIALGFFSFTKFVMYNDLNPEAWENNVDLTKNELIQAIFNPSINDKEAFKEEDIDSQLEYSKMYQVLDADSSQIAAIQDVKAGRNLVVEGPPGTGKSQTIVNLIAELLAEGKSVLFVSEKMAALDVVKDRLTGVGLGKFILELHSHKTRRKKFLKDLEKATTVRSQEP…
h17	NO HIT	low	long shot	NA	cellular metabolic process	K12706	novobiocin biosynthesis protein NovC	>h17 MEYAKEIVEYNTGMHADAVVIIYDDGLDAIIDSIRPLKVDGVVTNLSSVDIVRQNDNYAGYAGRDSGITGNMSRGDAVLVLVKALSEASKDPIKKDTMTKVAIEEYSKGNIVMSPSGSFIKLMATKGFESLS
h34	NO HIT	low	long shot	NA	ion binding	K01086	fructose-1,6-bisphosphatase I / sedoheptulose-1,7-bisphosphatase	>h34 MAFNNRRLFKYDDQISYNEIKENLKENNYSEEEANFNILKQKIDLIDEYESESLNFVFGKYGYEYETNATYPKITKEKIIDTGDLIVKTEVISFWIADNHKILFSKKDEKSKRMFAENILGDESFIQNISVDIKKIQEASKKGKLSDMWATSFEDRENNINKGQLYGSDVMADPMFYETVNATQKLAGIIIDSKDKKIKIKLFKDGGIQIYGKLLAPLDPFLFNIIDNLKDFLK
h33	NO HIT	low	long shot	Putative toxin-antitoxin system, toxin component, Peptidase_M78 domain-containing protein OS=Methanobrevibacter	heterocyclic compound binding, DNA binding, macromolecule metabolic process, regulation of gene expression, intracellular organelle	K06577	Kell blood group glycoprotein	>h33 MPDSALYWFKSKNQIEDWSLEDIIKCEQYYQVSHHTMLIRLKNLNWINKNQFDNFKSNIIREADKLGYDTNLYKTSPENQKYSSIGELIRLTEKAYDNKKITGGKRREILLKSFRNDVLYNGADTLE
h36	NO HIT	low	long shot	NA	intracellular membrane-bounded organelle	K22554	acyl-coenzyme A thioesterase THEM5	>h36 MTKPKKQHYVPRFYLRNFKDNNHKNDLINCFNVKEKKAYKSLIKNVAQSKYFYESPKYYLESQLSDIEKESSKYINNLVRNKKYGYLNASSVRANLSYYLSLQFVRTKDKREWIKNNSLELKEELIQEIEIPSKFQDLFDELPNEEHVKDWHMENIVKLSKKFSKYFYYRKWILIKNKTKLNFWTSDNPILLWNPVNPPGLGQDNTFVFFPLSPKLYLCLADATKFSNLNQPVRNTSISSNISHATYFNLVDGIDIKEINYLQAKNCYLNVFSKDCDFNYLD
h23	too long for TR and AF			NA	organic substance metabolic process	K23498	peptide chain release factor	>h23 MDLAIVDDENPGKYILGITTDGKMYASSKVAGDRDRLREQVLKGLGWKLYHLWSTDWYRNRDLGRKRLLEAVEVAIRETREEEKRKSEEAKKLAEKRKKEAEKLAEELRIAKQKELEEQKENEKSTPDIGEDENIEVIPPEDDLDSGENKTDFDNVDDYLSEENDDESEFSEDVVSDIDNDENIEVVSSKDYSSEFNENAVSDVEVVSPEDDSSEFREKMDYDHGNDVVSSEDNESEFKEDVVSDVEIIPIEDDGSEFSEDVVSDVDVVSPEDGDYEVNNDSLKSKKEDSFESKEKTYQKSSNNKNKSIKDEDKSKKKSSLSKGFGISSIFKSKKKNMQENTGMDDIKFSKNIEHENELNLKKDAADSKPEEKAKEVKSKDKNIDNEDIKSKDD…
h37	NO HIT	low	long shot	NA	oxidoreductase activity, establishment of localization, integral component of membrane	K19481	matrix Gla protein	>h37 MTKFFLLDLILFLIFGGVAIILQYHFGNRLSKKVEIVYGCISAGIIAVTSIVFAIKMNPIITPSLHADYLKLNEEIKYTSIELCENYRDCTLKIVANGFRWGYQTYYSGDANVEIYNSKNERLNYYYKAKVYYNIDVNSVIVLKDANDAKVYIFNFDTNQQTQDFYDLLCKKVDKVGVSHTESHSVHH
h42	NO HIT	low	long shot	NA	NA	K15198	transcription factor TFIIIB component B''	>h42 MKGCKMTTKKDEKQDGQSIDELFNTAQPKVKVDPNTGLIEQVFEDDEVNLNKQIWEKNPRRSQAMADLWYDELQKAVEEETQDEEGKRHLAFLMSVNSVMDMIMGCVPDDIALEISYALDHTIALALVNKKYDCDLLEEEKKAVSIVKREDYDTDDDYARAIEAIDDHWWTISQPQLDMRNANDAILEMLAKYKLNE
h45	NO HIT	low	long shot	NA	nitrogen compound metabolic process	K12091	cag pathogenicity island protein 6	>h45 METDYHAMTKEELTRRIDYDKELLLLPTMYDKMNEMVVQDRIACEKELKNRKNIKFHLIEGEYLTESDYEEFKNYYLNHLEYNKKDIKELCGLSYTRLKEYTRRVTRETGLRRYKIGRDNTIILKKIKED
h44	NO HIT	medium	long shot	NA	membrane, RING-type E3 ubiquitin transferase, cellular metabolic process	K21691	resuscitation-promoting factor RpfE	>h44 MNSEITGETGATGNPNPTPQPQPQPAPNKDANVATSLLLEKLQGKDAEIGKLQDEINNLKEESKKYDEIKKAIEENKEFIDSKDDILKELSELRKAENERKIKEYESKYNFNYNENAQDKEIIDKLLSGDVDMELMEKLAKEELKLKLVMVFQLLVVAILQTLVMLRN
h24	too long for TR and AF	NA	NA	NA	purine ribonucleoside triphosphate binding, ATP binding, ATPase activity, hydrolase activity, acting on acid anhydrides, in phosphorus-containing anhydrides	K23498	peptide chain release factor	>h24 MLNNSSDKIKKEFENLRNELLDLTLRNQLLNFKTRARTITISNQSPINIYQTLVLQNNKMYFVANKKEKKEEKSGFSIWDHAPFDLSRFTDGDKTLSTDLTPNELQKRLFYINNQAKTMLQEQGYNILYLAVGFLEWRDNTKPKQVNHAPLVLIPVAMERKKVGKSFNLEWTGEDIQTNISIKAKLKENGIEFPDFEFKKYGEAIDHYLREVRDSVRGIGEWKVNTNIALGFFSFTKFVMYNDLNPEAWENNVDLTKNELIQAIFNPSVNDKKAFKEEDIDSQLEYSKMYQVLDADSSQIAAIQDVKAGRNLVVEGPPGTGKSQTIVNLIAELLAEGKSVLFVSEKMAALDVVKDRLTGVGLGKFILELHSHKTRRKKFLKDLEKATTVRSQEP…
