# Supplementary material for: Functional prediction of proteins from the human gut archaeome
Source: ISME Commun. 2024 Jan 10;4(1):ycad014. doi: 10.1093/ismeco/ycad014 (PMC10939349; doi:10.1093/ismeco/ycad014)
Supplement: Supp_Tab_3_ycad014 [file supp_tab_3_ycad014.xlsx]

## Sheet: Sheet1
	Table 3. Proportion of proteins modelled with AlphaFold2 and trRosetta with respective confidence scores.
	Confidence scores	Unique proteins	Homologous proteins
	TR-based
	very high	2	8
	high	4	4
	medium	3	7
	low	6	3
	no hit	13	23
	AF-based
	certain match	2	8
	probably match	6	11
	possible match	5	6
	long shot	15	16
	no hit	0	4
