# Supplementary material for: Functional prediction of proteins from the human gut archaeome
Source: ISME Commun. 2024 Jan 10;4(1):ycad014. doi: 10.1093/ismeco/ycad014 (PMC10939349; doi:10.1093/ismeco/ycad014)
Supplement: Supp_Tab_4_ycad014 [file supp_tab_4_ycad014.xlsx]

## Sheet: Sheet 1
	Table 4. Sequence- and structure-based annotations of unique archaeal gut-specific proteins.
	SC	DB	ID	Bitscore	Evalue	Description	Protein count	Consensus structure annotation	Expression
	u1	eggnog	arCOG10868	189.401	5.01696e-49	double-stranded D endodeoxyribonuclease activity	80	Type II restriction endonuclease BglII	0.57
	u1	kegg	K20411	16.5146	0.000371449	proline-rich protein 5	80	Type II restriction endonuclease BglII	0.57
	u2	eggnog	23PFX	14.04	0.000444	Parallel beta-helix repeats	22	Intimin/invasin-like protein with a Ig-like domain	2.67
	u2	kegg	K05439	18.4667	0.000191704	prolactin	22	Intimin/invasin-like protein with a Ig-like domain	2.67
	u2	pfam	PF02369	20.8	2.7e-05	Bacterial Ig-like domain (group 1)	22	Intimin/invasin-like protein with a Ig-like domain	2.67
	u3	kegg	K13901	17.9412	0.000339294	cystatin-D	16	Intimin/invasin-like protein	N/A
	u4	eggnog	2Y563	285.924	2.67639e-75	poly(R)-hydroxyalkanoic acid synthase	9	Unr protein	0.25
	u4	kegg	K22406	14.5778	0.000585556	thymine dioxygenase	9	Unr protein	0.25
	u4	pfam	PF00313	16.3889	0.00058	'Cold-shock' DNA-binding domain	9	Unr protein	0.25
	u5	kegg	K22208	15.4111	0.000355556	(-)-camphene synthase	9	None	0.06
	u6	kegg	K13959	15.86	0.0003588	kelch-like protein 38	5	None	0.16
	u7	kegg	K16405	13.94	0.000458	stigmatellin polyketide synthase StiA	4	VIT1/CCC1 transporter family protein	0.35
	u7	pfam	PF01988	21.925	1.5e-05	manganese ion transmembrane transporter activity	4	VIT1/CCC1 transporter family protein	0.35
	u8	kegg	K11247	17	0.0001575	endophilin-A	4	PilC, type IVa pilus	0.04
	u9	kegg	K11642	14.28	0.00044	chromodomain-helicase-DNA-binding protein 3	4	None	0.08
	u10	kegg	K12128	16.0143	0.000404286	pseudo-response regulator 9	4	None	176.8
	u11	kegg	K22353	14.625	0.00088	alkene monooxygenase alpha subunit	4	None	1.03
	u12	kegg	K23500	14.9	0.00099	sideroflexin-1/3	3	Class 2 OLD family nuclease	0.2
	u13	kegg	K15114	14.5167	0.000713333	mitochondrial ornithine carrier protein	3	None	1.7
	u14	kegg	K17774	15.6	0.000396667	mitochondrial distribution and morphology protein 10	3	Succinate-semialdehyde dehydrogenase	2.74
	u14	pfam	PF12519	14.5	0.001	mitochondrion organization	3	Succinate-semialdehyde dehydrogenase	2.74
	u15	kegg	K21609	16.56	0.000476	metallothionein	3	Rubrerythrin	0.21
	u16	eggnog	arCOG04390	58.5	4.31437e-17	Uncharacterized protein containing a Zn-ribbon (DUF2116)	3	None	N/A
	u16	kegg	K06429	19.1	8.76667e-05	small acid-soluble spore protein L (minor)	3	None	N/A
	u16	pfam	DUF2116	57.8	7.06667e-17	Uncharacterized protein containing a Zn-ribbon (DUF2116)	3	None	N/A
	u17	eggnog	2Y41S	15.7	0.000838	Universal stress protein family	2	None	0.57
	u17	kegg	K11482	16.8	0.000265	histone deacetylase HOS1	2	None	0.57
	u18	kegg	K17661	15.85	0.00043	cytochrome b pre-mRNA-processing protein 2	2	None	54.29
	u19	eggnog	arCOG01695	14.9	0.0007245	R-binding protein homologous to eukaryotic snRNP	2	None	0.75
	u19	kegg	K22427	17.5	0.000154333	phenylalanine decarboxylase	2	None	0.75
	u20	kegg	K23128	15.0333	0.000636667	HBV large envelope protein	2	None	0.72
	u21	eggnog	2Y5PD	133.3	6.87388e-40	Polysaccharide pyruvyl transferase	2	Pyruvyl transferase 1	0.37
	u21	kegg	K18405	15.6333	0.000313333	tudor domain-containing protein 1/4/6/7	2	Pyruvyl transferase 1	0.37
	u21	pfam	PF04230	104.3	9.1e-31	Polysaccharide pyruvyl transferase	2	Pyruvyl transferase 1	0.37
	u22	eggnog	2XZJ8	58	0	PFAM restriction modification system D specificity domain	2	Type I restriction-modification enzyme, S subunit	0.15
	u22	kegg	K04966	19.1	2e-05	transient receptor potential cation channel subfamily C member 3	2	Type I restriction-modification enzyme, S subunit	0.15
	u22	pfam	PF08344	18.7	0.000125	Transient receptor ion channel II	2	Type I restriction-modification enzyme, S subunit	0.15
	u23	kegg	K14813	17.2	0.000145	metalloprotease ARX1	2	Sulfur carrier protein TtuB	0.28
	u24	eggnog	23PIK	69.8	1.14e-20	Glycosyltransferase like family 2	2	Polypeptide N-acetylgalactosaminyltransferase	0.08
	u24	eggnog	23NQW	25.1	7.45e-07	PFAM Glycosyl transferase family 2	2	Polypeptide N-acetylgalactosaminyltransferase	0.08
	u24	kegg	K20438	152.3	1.5e-45	validoxylamine A glucosyltransferase	2	Polypeptide N-acetylgalactosaminyltransferase	0.08
	u24	pfam	PF00535	83.05	1.9e-24	Glycosyl transferase family 2	2	Polypeptide N-acetylgalactosaminyltransferase	0.08
	u25	kegg	K07409	13.9	0.000715	cytochrome P450 family 1 subfamily A2	2	Nickel (III) ABC transporter, periplasmic iron-binding protein	0.07
	u26	kegg	K13208	14.8	0.00077	ELAV like protein 2/3/4	2	None	0.07
	u27	eggnog	241UT	249.5	6.9e-75	archaeal coiled-coil protein	2	ARP1 actin related protein	0.19
	u27	kegg	K04402	16.7	0.00069	growth arrest and DNA-damage-inducible protein	2	ARP1 actin related protein	0.19
	u28	kegg	K10050	15.5667	0.000603333	CCAAT/enhancer binding protein (C/EBP), delta	2	None	0.04
