# Supplementary material for: Functional prediction of proteins from the human gut archaeome
Source: ISME Commun. 2024 Jan 10;4(1):ycad014. doi: 10.1093/ismeco/ycad014 (PMC10939349; doi:10.1093/ismeco/ycad014)
Supplement: Supp_Tab_5_ycad014 [file supp_tab_5_ycad014.xlsx]

## Sheet: Sheet 1
	Table 5. Sequence- and structure-based annotations of homologous archaeal gut-specific proteins.
	SC	DB	ID	Bitscore	Evalue	Description	Protein count	Consensus structure annotation	Expression
	h1	eggnog	23PN9	421.805	0	Predicted membrane protein (DUF2142)	343	4-amino-4-deoxy-L-arabinose transferase or related glycosyltransferases of PMT family	0.24
	h1	kegg	K14495	19.3927	6.1e-05	F-box protein GID2	343	4-amino-4-deoxy-L-arabinose transferase or related glycosyltransferases of PMT family	0.24
	h1	pfam	DUF2142	123.887	2.19982e-36	Predicted membrane protein (DUF2142)	343	4-amino-4-deoxy-L-arabinose transferase or related glycosyltransferases of PMT family	0.24
	h2	eggnog	23PN9	364.987	0	Predicted membrane protein (DUF2142)	15	Dolichyl-phosphate-mannose – protein mannosyltransferase 1	0.19
	h2	kegg	K14495	19.7267	4.6e-05	F-box protein GID2	15	Dolichyl-phosphate-mannose – protein mannosyltransferase 1	0.19
	h2	pfam	DUF2142	112.553	5.91333e-33	Predicted membrane protein (DUF2142)	15	Dolichyl-phosphate-mannose – protein mannosyltransferase 1	0.19
	h3	eggnog	23PN9	411.718	0	Predicted membrane protein (DUF2142)	11	Dolichyl-phosphate-mannose – protein mannosyltransferase 1	0.12
	h3	kegg	K14495	19.4364	6.5e-05	F-box protein GID2	11	Dolichyl-phosphate-mannose – protein mannosyltransferase 1	0.12
	h3	pfam	DUF2142	123.364	1.30727e-36	Predicted membrane protein (DUF2142)	11	Dolichyl-phosphate-mannose – protein mannosyltransferase 1	0.12
	h4	eggnog	23PN9	335.7	4e-91	Predicted membrane protein (DUF2142)	10	Dolichyl-phosphate-mannose – protein mannosyltransferase 1	0.13
	h4	kegg	K14495	19.99	3.7e-05	F-box protein GID2	10	Dolichyl-phosphate-mannose – protein mannosyltransferase 1	0.13
	h4	pfam	DUF2142	106.62	5.0001e-28	Predicted membrane protein (DUF2142)	10	Dolichyl-phosphate-mannose – protein mannosyltransferase 1	0.13
	h5	eggnog	23PN9	297.075	1.8875e-87	Predicted membrane protein (DUF2142)	8	Dolichyl-diphosphooligosaccharide – protein glycosyltransferase subunit STT3B	0.27
	h5	kegg	K14495	20.2625	3.1e-05	F-box protein GID2	8	Dolichyl-diphosphooligosaccharide – protein glycosyltransferase subunit STT3B	0.27
	h5	pfam	DUF2142	104	4.98033e-30	Predicted membrane protein (DUF2142)	8	Dolichyl-diphosphooligosaccharide – protein glycosyltransferase subunit STT3B	0.27
	h6	kegg	K14495	19.4875	5.1e-05	F-box protein GID2	8	Dolichyl-phosphate-mannose – protein mannosyltransferase 1	0.12
	h6	pfam	DUF2142	122.6	1.29987e-35	Predicted membrane protein (DUF2142)	8	Dolichyl-phosphate-mannose – protein mannosyltransferase 1	0.12
	h6	eggnog	23PN9	409.988	0	Predicted membrane protein (DUF2142)	8	Dolichyl-phosphate-mannose – protein mannosyltransferase 1	0.12
	h7	kegg	K11234	17.093	0.00042576	mating pheromone alpha-factor	153	Propanediol utilisation protein pduA	0.67
	h8	kegg	K12090	16.375	0.00018	cag pathogenicity island protein 5	127	None	3.1
	h9	pfam	PF03862	105	2.45e-31	SpoVAC/SpoVAEB sporulation membrane protein	127	None	1.77
	h9	kegg	K06407	74.8187	1.19375e-15	stage V sporulation protein AE	104	Stage V sporulation protein AE	1.77
	h10	eggnog	2Y7WF	13.8632	0.00063	Required for chromosome condensation and partitioning	94	None	0.3
	h10	kegg	K10436	15.4948	0.000728333	microtubule-associated protein, RP/EB family	94	None	0.3
	h11	eggnog	arCOG14932	17.7	0.00033	PTS system fructose IIA component	80	Phosphoenolpyruvate-dependent PTS system, IIA component	1.9
	h11	kegg	K19506	134.386	3.44723e-32	fructoselysine/glucoselysine PTS system EIIA component	80	Phosphoenolpyruvate-dependent PTS system, IIA component	1.9
	h11	pfam	PF03610	64	1.3e-18	PTS system fructose IIA component	80	Phosphoenolpyruvate-dependent PTS system, IIA component	1.9
	h12	pfam	PF15585	81.2	6.93333e-24	Immunity protein 7	80	Immunity protein 7	1.56
	h12	kegg	K02449	15.9	0.00034	cyclin-dependent kinase 10	60	Immunity protein 7	1.56
	h13	kegg	K17780	17.25	0.00054	mitochondrial import inner membrane translocase subunit TIM8	57	None	1.05
	h14	eggnog	23P4J	44.306	1.666e-12	Reversibly transfers an adenylyl group from ATP to 4'- phosphopantetheine, yielding dephospho-CoA (dPCoA) and pyrophosphate	57	Glycerol-3-phosphate cytidylyltransferase	1.66
	h14	kegg	K00214	35.5481	6.96482e-10	biliverdin reductase	57	Glycerol-3-phosphate cytidylyltransferase	1.66
	h14	kegg	K00980	148.286	1.70837e-06	glycerol-3-phosphate cytidylyltransferase	57	Glycerol-3-phosphate cytidylyltransferase	1.66
	h14	pfam	PF01467	64.604	1.03e-18	Cytidylyltransferase-like	57	Glycerol-3-phosphate cytidylyltransferase	1.66
	h14	pfam	PF01408	55.864	6.884e-16	Oxidoreductase family, NAD-binding Rossmann fold	57	Glycerol-3-phosphate cytidylyltransferase	1.66
	h14	eggnog	23NSJ	31.622	1.0476e-08	PFAM Oxidoreductase	50	Glycerol-3-phosphate cytidylyltransferase	1.66
	h15	kegg	K12706	14.9046	0.000752154	novobiocin biosynthesis protein NovC	16	78 kDa glucose-regulated protein	0.61
	h16	kegg	K12706	14.9046	0.000752154	novobiocin biosynthesis protein NovC	14	Protein from LytR-Cps2A-Psr (LCP) protein family	1.12
	h17	kegg	K12706	14.9046	0.000752154	novobiocin biosynthesis protein NovC	12	None	1.1
	h18	kegg	K12706	14.9046	0.000752154	novobiocin biosynthesis protein NovC	8	Protein from LytR-Cps2A-Psr (LCP) protein family	0.95
	h19	kegg	K22554	17.6273	0.000189	acyl-coenzyme A thioesterase THEM5	49	Uronate isomerase (BH0493)	0.19
	h20	pfam	PF07451	509.567	0	Stage V sporulation protein AD (SpoVAD)	49	Stage V sporulation protein AD	0.57
	h20	kegg	K06406	368.29	1.9e-25	stage V sporulation protein AD	38	Stage V sporulation protein AD	0.57
	h21	kegg	K02369	16.969	0.00023	alpha-1,4-N-acetylglucosaminyltransferase EXTL2	38	Site-specific integrase	0.9
	h21	eggnog	23PNX	31.0737	1.26237e-08	Phage integrase family	38	Site-specific integrase	0.9
	h22	kegg	K19036	41.9909	4.32727e-12	ATP-dependent RNA/DNA helicase IGHMBP2	22	None	0.73
	h22	kegg	K10742	87.7955	7.17727e-26	DNA replication ATP-dependent helicase Dna2	22	None	0.73
	h22	kegg	K23498	21.0636	2.2e-05	peptide chain release factor	22	None	0.73
	h22	pfam	PF13087	54.4909	1.31682e-15	AAA domain	22	None	0.73
	h22	pfam	PF13245	23.9455	4e-06	AAA domain	22	None	0.73
	h22	pfam	PF18741	97.3	4.05909e-29	REase_MTES_1575	22	None	0.73
	h22	pfam	PF13086	27	3.40455e-07	helicase activity	22	None	0.73
	h23	kegg	K23498	22.1	8.1e-05	peptide chain release factor	7	None	0.45
	h23	pfam	PF18741	78.3286	7.29896e-15	REase_MTES_1575	7	None	0.45
	h24	kegg	K19036	41.7	4.28e-12	ATP-dependent RNA/DNA helicase IGHMBP2	5	None	0.47
	h24	kegg	K10742	83.7	1.02e-24	DNA replication ATP-dependent helicase Dna2	5	None	0.47
	h24	kegg	K23498	20.7	3.1e-05	peptide chain release factor	5	None	0.47
	h24	pfam	PF13087	53.5	2.14e-15	AAA domain	5	None	0.47
	h24	pfam	PF13245	23.68	4e-06	AAA domain	5	None	0.47
	h24	pfam	PF18741	93.9	4.52e-28	REase_MTES_1575	5	None	0.47
	h24	pfam	PF13086	27	3.26e-07	helicase activity	5	None	0.47
	h25	kegg	K19543	15.6931	0.00084069	aminoglycoside 3'-phosphotransferase	25	SCO1 protein homolog	1.16
	h26	kegg	K15506	14.6	0.00076	cytochrome P450 family 98 subfamily A8	22	Transmembrane protein 43	4.69
	h26	pfam	PF07787	63.6	1.6e-18	Transmembrane protein 43	22	Transmembrane protein 43	4.69
	h27	eggnog	23PRU	51	1.4e-14	3-beta hydroxysteroid dehydrogenase/isomerase family	17	GDP-mannose-3', 5’-epimerase	0.84
	h27	kegg	K19180	206.722	8.33333e-28	dTDP-6-deoxy-L-talose 4-dehydrogenase (NAD+)	17	GDP-mannose-3', 5’-epimerase	0.84
	h27	pfam	PF01370	74.1	1.2e-21	catalytic activity	17	GDP-mannose-3', 5’-epimerase	0.84
	h28	eggnog	2Y0YF	18.6	9.7e-05	Chagasin family peptidase inhibitor I42	16	Transthyretin-like protein	0.71
	h28	kegg	K15393	16.4	0.000283333	beta-cyclopiazonate dehydrogenase	16	Transthyretin-like protein	0.71
	h29	eggnog	23PJW	115.889	7.55582e-31	Ribonuclease III family	9	Dicer-like 3 protein	1.05
	h29	kegg	K16195	53.8	2.28006e-14	eukaryotic translation initiation factor 2-alpha kinase 2	9	Dicer-like 3 protein	1.05
	h29	pfam	PF00035	58.7778	5.8e-17	Double-stranded RNA binding motif	9	Dicer-like 3 protein	1.05
	h30	eggnog	23PJW	84	7.63333e-25	Ribonuclease III family	6	Interleukin enhancer-binding factor 3	0.56
	h30	kegg	K16195	53.8	2.28006e-14	eukaryotic translation initiation factor 2-alpha kinase 2	6	Interleukin enhancer-binding factor 3	0.56
	h30	pfam	PF00035	54.8	9.08333e-16	Double-stranded RNA binding motif	6	Interleukin enhancer-binding factor 3	0.56
	h31	eggnog	23NPQ	158.625	1.66667e-47	Aminotransferase	12	2-aminoethylphosphonate – pyruvate aminotransferase	0.24
	h31	kegg	K09469	542.062	1.43125e-05	2-aminoethylphosphonate-pyruvate transaminase	12	2-aminoethylphosphonate – pyruvate aminotransferase	0.24
	h31	pfam	PF00266	113.892	8.45e-34	Aminotransferase class-V	12	2-aminoethylphosphonate – pyruvate aminotransferase	0.24
	h32	eggnog	23PS0	39.2625	4.1875e-11	cheY-homologous receiver domain	8	PhoP response regulator	15.97
	h32	kegg	K19082	236.173	1.06e-22	two-component system, OmpR family, response regulator protein BraR/BceR	8	PhoP response regulator	15.97
	h32	pfam	PF00486	64.4875	7.725e-19	DNA binding	8	PhoP response regulator	15.97
	h32	pfam	PF00072	74.025	1.16875e-21	phosphorelay signal transduction system	8	PhoP response regulator	15.97
	h33	eggnog	2Y0TB	27.7143	8.4743e-08	IrrE N-terminal-like domain	7	None	2.08
	h33	kegg	K06577	14.2714	0.000681429	Kell blood group glycoprotein	7	None	2.08
	h34	kegg	K01086	17.8429	0.000137571	fructose-1,6-bisphosphatase I / sedoheptulose-1,7-bisphosphatase	7	None	2.59
	h35	kegg	K13546	22.475	3.2525e-06	2-deoxy-scyllo-inosose synthase	7	CRISPR system endoribonuclease Csm6	0.46
	h36	kegg	K22554	17.6273	0.000189	acyl-coenzyme A thioesterase THEM5	7	None	0.37
	h37	kegg	K19481	15.975	0.000775	matrix Gla protein	7	None	0.3
	h37	eggnog	2XWGM	15.75	0.000497	COG1622 Heme copper-type cytochrome quinol oxidases, subunit 2	7	None	0.3
	h38	kegg	K16158	16.3857	0.000451429	methane monooxygenase component A beta chain	7	Recombination protein uvsY	3.77
	h39	kegg	K13735	59.9937	1.35498e-05	adhesin/invasin	7	Intimin/invasin-like protein	10.01
	h39	kegg	K11518	15.4333	0.000523333	mitochondrial import receptor subunit TOM40	7	Intimin/invasin-like protein	10.01
	h39	pfam	PF02369	24.5	2e-06	Bacterial Ig-like domain (group 1)	7	Intimin/invasin-like protein	10.01
	h39	pfam	PF16640	48.8833	4.71667e-14	Bacterial Ig-like domain (group 3)	7	Intimin/invasin-like protein	10.01
	h39	pfam	PF13620	48.8833	4.71667e-14	Carboxypeptidase regulatory-like domain	7	Intimin/invasin-like protein	10.01
	h39	eggnog	23PZD	121.183	3.16686e-28	Bacterial Ig-like domain (group 3)	6	Intimin/invasin-like protein	10.01
	h40	eggnog	2XZG3	16.4	0.000447	KaiC	6	PTS system, IIB component protein	1.22
	h40	kegg	K17465	113.68	6.4e-05	D-glucosaminate PTS system EIIB component	6	PTS system, IIB component protein	1.22
	h40	pfam	PF03830	110.7	6.53333e-33	cytoplasm	6	PTS system, IIB component protein	1.22
	h41	kegg	K24356	23.3571	2.65429e-05	collagen type XXV alpha	5	Collagen alpha-1(x) chain (q03692)	0.19
	h41	pfam	PF01391	18.2	0.000158	Collagen triple helix repeat (20 copies)	5	Collagen alpha-1(x) chain (q03692)	0.19
	h42	kegg	K15198	15.4714	0.000554286	transcription factor TFIIIB component B''	5	None	0.56
	h43	kegg	K05615	14.3	0.000922	solute carrier family 1 (neutral amino acid transporter), member 4	5	Hypothetical EmrR homolog	0.21
	h44	eggnog	2XTC7	18.02	6.2e-05	Part of the Rad50 Mre11 complex, which is involved in the early steps of D double-strand break (DSB) repair. The complex may facilitate opening of the processed D ends to aid in the recruitment of HerA and NurA. Rad50 controls the balance between D end bridging and D resection via ATP-dependent structural rearrangements of the Rad50 Mre11 complex	5	None	0.33
	h44	kegg	K21691	19.04	0.0001068	resuscitation-promoting factor RpfE	5	None	0.33
	h44	pfam	PF01496	14.98	0.000454	proton transmembrane transport	5	None	0.33
	h45	kegg	K12091	15.9143	0.000787143	cag pathogenicity island protein 6	5	None	0.72
