# Supplementary material for: Functional prediction of proteins from the human gut archaeome
Source: ISME Commun. 2024 Jan 10;4(1):ycad014. doi: 10.1093/ismeco/ycad014 (PMC10939349; doi:10.1093/ismeco/ycad014)
Supplement: Supp_Tab_6_ycad014 [file supp_tab_6_ycad014.xlsx]

## Sheet: Sheet1
	Table 6. Sequence similarity between unique archaeal gut-specific proteins and UniProt sequences corresponsing to sequence-based functional annotations.
	SC	ID	Sequence-based KEGG annotation	Sequence similarity, seq-based VS UniProt
	u1	K20411	proline-rich protein 5	0
	u2	K05439	prolactin	0
	u3	K13901	cystatin-D	0
	u4	K22406	thymine dioxygenase	0
	u5	K22208	(-)-camphene synthase	0
	u6	K13959	kelch-like protein 38	0
	u7	K16405	stigmatellin polyketide synthase StiA	0
	u8	K11247	endophilin-A	0
	u9	K11642	chromodomain-helicase-DNA-binding protein 3	0
	u10	K12128	pseudo-response regulator 9	0
	u11	K22353	alkene monooxygenase alpha subunit	0
	u12	K23500	sideroflexin-1/3	0
	u13	K15114	mitochondrial ornithine carrier protein	0
	u14	K17774	mitochondrial distribution and morphology protein 10	38.5
	u15	K21609	metallothionein	54.41
	u16	K06429	small acid-soluble spore protein L (minor)	69.2
	u17	K11482	histone deacetylase HOS1	37.58
	u18	K17661	cytochrome b pre-mRNA-processing protein 2	0
	u19	K22427	phenylalanine decarboxylase	0
	u20	K23128	HBV large envelope protein	0
	u21	K18405	tudor domain-containing protein 1/4/6/7	0
	u22	K04966	transient receptor potential cation channel subfamily C member 3	48.12
	u23	K14813	metalloprotease ARX1	0
	u24	K20438	validoxylamine A glucosyltransferase	29.52
	u25	K07409	cytochrome P450 family 1 subfamily A2	0
	u26	K13208	ELAV like protein 2/3/4	0
	u27	K04402	growth arrest and DNA-damage-inducible protein	0
	u28	K10050	CCAAT/enhancer binding protein (C/EBP), delta	0
