# Supplementary material for: Functional prediction of proteins from the human gut archaeome
Source: ISME Commun. 2024 Jan 10;4(1):ycad014. doi: 10.1093/ismeco/ycad014 (PMC10939349; doi:10.1093/ismeco/ycad014)
Supplement: Supp_Tab_7_ycad014 [file supp_tab_7_ycad014.xlsx]

## Sheet: Sheet1
	Table 7. Sequence similarity between homologous archaeal gut-specific proteins and UniProt sequences corresponsing to sequence-based functional annotations.
	SC	ID	Sequence-based KEGG annotation	Sequence similarity, seq-based VS UniProt
	h1	K14495	F-box protein GID2	0
	h2	K14495	F-box protein GID2	0
	h3	K14495	F-box protein GID2	0
	h4	K14495	F-box protein GID2	0
	h5	K14495	F-box protein GID2	0
	h6	K14495	F-box protein GID2	0
	h7	K11234	mating pheromone alpha-factor	0
	h8	K12090	cag pathogenicity island protein 5	0
	h9	K06407	stage V sporulation protein AE	44.99
	h10	K10436	microtubule-associated protein, RP/EB family	40.38
	h11	K19506	fructoselysine/glucoselysine PTS system EIIA component	36.31
	h12	K02449	cyclin-dependent kinase 10	0
	h13	K17780	mitochondrial import inner membrane translocase subunit TIM8	0
	h14	K00980	glycerol-3-phosphate cytidylyltransferase	42.1
	h14	K00214	biliverdin reductase	29
	h15	K12706	novobiocin biosynthesis protein NovC	0
	h16	K12706	novobiocin biosynthesis protein NovC	0
	h17	K12706	novobiocin biosynthesis protein NovC	0
	h18	K12706	novobiocin biosynthesis protein NovC	0
	h19	K22554	acyl-coenzyme A thioesterase THEM5	0
	h20	K06406	stage V sporulation protein AD	48.13
	h21	K02369	alpha-1,4-N-acetylglucosaminyltransferase EXTL2	0
	h22	K23498	peptide chain release factor	27.6
	h22	K10742	DNA replication ATP-dependent helicase Dna2	26.59
	h22	K19036	ATP-dependent RNA/DNA helicase IGHMBP2	32.63
	h23	K23498	peptide chain release factor	39.69
	h24	K19036	ATP-dependent RNA/DNA helicase IGHMBP2	32.63
	h24	K10742	DNA replication ATP-dependent helicase Dna2	32.63
	h24	K23498	peptide chain release factor	36.21
	h25	K19543	aminoglycoside 3'-phosphotransferase	0
	h26	K15506	cytochrome P450 family 98 subfamily A8	32.6
	h27	K19180	dTDP-6-deoxy-L-talose 4-dehydrogenase (NAD+)	37.04
	h28	K15393	beta-cyclopiazonate dehydrogenase	31.7
	h29	K16195	eukaryotic translation initiation factor 2-alpha kinase 2	35.22
	h30	K16195	eukaryotic translation initiation factor 2-alpha kinase 2	0
	h31	K09469	2-aminoethylphosphonate-pyruvate transaminase	32.61
	h32	K19082	two-component system, OmpR family, response regulator protein BraR/BceR	34.61
	h33	K06577	Kell blood group glycoprotein	0
	h34	K01086	fructose-1,6-bisphosphatase I / sedoheptulose-1,7-bisphosphatase	0
	h35	K13546	2-deoxy-scyllo-inosose synthase	0
	h36	K22554	acyl-coenzyme A thioesterase THEM5	0
	h37	K19481	matrix Gla protein	0
	h38	K16158	methane monooxygenase component A beta chain	0
	h39	K11518	mitochondrial import receptor subunit TOM40	0
	h39	K13735	adhesin/invasin	0
	h40	K17465	D-glucosaminate PTS system EIIB component	28.59
	h41	K24356	collagen type XXV alpha	0
	h42	K15198	transcription factor TFIIIB component B''	0
	h43	K05615	solute carrier family 1 (neutral amino acid transporter), member 4	0
	h44	K21691	resuscitation-promoting factor RpfE	0
	h45	K12091	cag pathogenicity island protein 6	0
