# Supplementary material for: Functional prediction of proteins from the human gut archaeome
Source: ISME Commun. 2024 Jan 10;4(1):ycad014. doi: 10.1093/ismeco/ycad014 (PMC10939349; doi:10.1093/ismeco/ycad014)
Supplement: Supp_Tab_8_ycad014 [file supp_tab_8_ycad014.xlsx]

## Sheet: Sheet1
Table 8. Accuracy estimation for structure-based functional assignment over sequence-based methods for unique and homologous protein clusters.
	Unique proteins	Homologous proteins
sensitivity	0.733	0.667
specificity	0.585	0.561
positive likelihood ratio (PLR)	1.77	1.51
negative likelihood ratio (NLR)	0.46	0.6
